# Supplementary material for: Pralidoxime improves the hemodynamics and survival of rats with peritonitis-induced sepsis
Source: PLoS One. 2021 Apr 6;16(4):e0249794. doi: 10.1371/journal.pone.0249794 (PMC8023460; doi:10.1371/journal.pone.0249794)
Supplement: S1 Data — (XLSX) [file pone.0249794.s001.xlsx]

## Sheet: Survival_Baseline and Outcome
No.	Weight (g)	Baseline_Systolic arterial pressure (mmHg)	Baseline_Diastolic arterial pressure (mmHg)	Baseline_Mean arterial pressure (mmHg)	Baseline_Heart rate (/min)	Baseline_pH	Baseline_PaCO2 (mmHg)	Baseline_PaO2 (mmHg)	Baseline_HCO3- (mmol/l)	Baseline_Base excess (mmol/l)	Baseline_SaO2 (%)	Baseline_Hemoglobin (g/dl)	Group (1: Control, 2: Pralidoxime, 3: Norepinephrine)	24 hour survival (1: Yes, 2: No)	Survival duration (h)	Duration of norepinephrine infusion (min)	Dose of norepinephrine administered (mg)
1	310	99	79	91	360	7.4	41	146	25.4	0.6	99	16.1	2	1	24
2	300	73	51	62	384	7.49	23	163	17.5	-5.8	100	14.9	3	2	14.45	244	0.162
3	300	105	76	88	384	7.42	39	131	25.3	0.8	99	16.7	1	1	24
4	315	68	55	62	456	7.5	32	181	25	1.8	100	12.1	2	1	24
5	300	94	59	69	396	7.59	24	144	23	1.3	100	14.6	2	1	24
6	300	127	105	117	416	7.59	30	122	28.8	7.1	99	16.1	3	1	24	0	0
7	300	82	57	68	396	7.58	27	176	25.3	3.4	100	12.7	1	2	17.5
8	300	99	66	75	472	7.65	28	174	30.8	10.1	100	15.8	2	1	24
9	310	105	68	87	396	7.43	37	162	24.6	0.3	99	17.1	1	2	18
10	310	92	70	80	408	7.34	44	94	23.7	-2.1	97	17.7	3	2	19	505	0.260667
11	320	97	68	79	405	7.41	24	202	15.2	-9.4	100	17.1	3	2	16.25	345	0.23
12	310	121	83	98	384	7.48	32	190	23.8	0.3	100	15.2	2	1	24
13	320	65	48	55	420	7.16	35	140	12.5	-16.2	98	11.2	2	2	12.25
14	310	106	73	91	390	7.48	34	156	25.3	1.8	99	14.6	2	1	24
15	310	118	74	90	444	7.46	38	153	27	3.2	99	15.2	1	1	24
16	300	99	66	78	408	7.49	37	207	28.2	4.9	100	16.4	2	1	24
17	300	102	64	76	492	7.56	26	179	23.3	1.1	100	16.4	2	2	14.16
18	300	122	76	91	396	7.46	37	203	26.3	2.5	100	14.9	1	1	24
19	310	95	52	64	408	7.38	44	195	26	0.9	100	14.6	1	2	18
20	320	106	62	76	396	7.42	38	209	24.6	0.1	100	11.8	2	1	24
21	310	119	76	90	444	7.37	39	173	22.5	-2.8	100	15.8	1	2	17.5
22	325	101	52	67	384	7.51	32	211	25.5	2.5	100	12.4	2	2	19
23	310	100	61	76	384	7.48	34	198	25.3	1.8	100	15.8	2	1	24
24	320	107	59	75	420	7.48	32	194	23.8	0.3	100	15.8	3	2	19.1	545	0.384
25	320	117	68	84	432	7.44	35	188	23.8	-0.4	100	17.1	2	1	24
26	310	114	76	89	384	7.37	39	219	22.5	-2.8	100	13.6	1	2	22
27	310	109	58	74	456	7.36		170				14.3	3	2	23.5	525	0.146
28	310	94	59	70	384	7.44	32	212	21.7	-2.5	100	14.6	2	2	13.1
29	310	116	72	90	432	7.47	35	183	25.5	1.8	100	16.1	1	2	19.5
30	310	107	66	87	432	7.47	31	166	22.6	-1.1	100	16.1	2	1	24
31	310	87	55	65	396	7.37	41	111	23.7	-1.6	98	16.1	1	2	13.5
32	315	119	75	90	432	7.51	32	141	25.5	2.5	99	13	2	2	14.5
33	310	103	60	73	456	7.41	37	200	23.5	-1.1	100	15.8	3	2	10.3	20	0.013
34	315	92	68	77	456	7.39	29	209	17.6	-7.4	100	16.7	1	2	10.5
35	300	110	60	72	444	7.36	47	123	26.6	1.2	99	11.2	3	2	11.75	75	0.05
36	320	120	72	88	432	7.52	30	155	24.5	1.6	100	15.5	3	2	11.5	94	0.0626
37	310	123	65	82	456	7.49	37	138	28.2	4.9	99	12.1	3	2	17.1	330	0.216
38	320	118	72	88	408	7.48	36	185	26.8	3.3	100	16.1	1	2	10.75
39	305	89	56	70	492	7.6	24	143	23.6	2	100	13.3	1	2	10.25
40	310	114	77	85	432	7.42	37	190	24	-0.5	100	16.1	3	2	10.5	35	0.023
41	310	108	68	80	432	7.47	33	192	24	0.3	100	15.2	3	2	12.3	110	0.073
42	310	115	66	84	492	7.52	31	139	25.3	2.4	99	13.6	1	2	13.8
43	310	108	64	79	444	7.49	33	193	25.1	1.8	100	13.3	3	2	11.3	50	0.033
44	315	110	78	90	444	7.51	28	198	22.3	-0.7	100	15.2	3	2	11.02	62	0.0413
45	305	78	55	63	444	7.39	30	178	18.2	-6.8	100	16.1	1	2	10.6
46	310	101	68	81	444	7.46	35	157	24.9	1.1	99	13.6	1	2	10.7
47	310	100	74	86	384	7.46	35	146	24.9	1.1	99	16.1	3	2	12.1	125	0.083
48	310	106	61	81	444	7.55	25	195	21.9	-0.5	100	15.5	1	1	24
49	310	108	68	76	390	7.44	30	206	20.4	-3.8	100	17.4	3	1	24	720	0.48
50	315	110	62	81	432	7.47	32	189	23.3	-0.4	100	9.6	3	1	24	570	0.376
51	310	94	44	60	337	7.31	37	197	18.6	-7.7	100	6.2	1	1	24
52	310	104	63	76	413	7.44	39	189	26.5	2.3	100	14	2	1	24
53	305	124	82	91	390	7.48	35	155	26.1	2.6	99	15.8	2	1	24
54	310	113	80	91	390	7.4	39	209	24.2	-0.6	100	15.5	3	2	21.3	473	0.307
55	310	106	60	74	383	7.34	39	197	21	-4.8	100	15.8	2	1	24
56	310	103	71	82	390	7.43	34	202	22.6	-1.7	100	13.6	2	1	24
57	310	109	68	89	375	7.34	36	202	19.4	-6.4	100	13.6	1	2	18.5
58	310	106	59	71	383	7.48	28	181	20.9	-2.6	100	12.1	2	2	14.7
59	315	146	90	113	390	7.44	42	191	28.5	4.3	100	16.1	1	1	24
60	305	114	67	89	375	7.43	36	138	23.9	-0.4	99	14.6	1	2	16.7
61	310	96	61	73	405	7.42	30	151	19.5	-5	99	13.3	1	2	13.08
62	305	122	75	91	413	7.39	48	158	29.1	4.1	99	16.4	3	1	24	445	0.296
63	310	89	55	67	338	7.21	37	214	14.8	-13.1	100	14	3	2	11.83	110	0.073
64	310	94	47	61	368	7.56	27	202	24.2	2	100	8.4	3	2	14.16	240	0.154
65	310	106	58	73	435	7.37	56	126	32.4	7.1	99	15.2	3	1	24	195	0.122
66	305	122	87	101	390	7.4	38	186	23.5	-1.3	100	15.5	2	2	16.75

## Sheet: Systolic arterial pressure (mmH
No.	Weight (g)	Group (1: Control, 2: Pralidoxime, 3: Norepinephrine)	Baseline	11	12	13	14	15	16	17	18	19	20	21	22	23	24
1	310	2	99	113	116	117	121	113	116	120	122	118	118	118	115	113	58
2	300	3	73	67	69	64	55
3	300	1	105	101	100	104	99	91	100	98	97	100	102	98	100	102	108
4	315	2	68	106	107	112	113	114	111	108	111	110	114	110	112	106	110
5	300	2	94	120	110	106	112	112	111	110	107	108	107	106	103	106	104
6	300	3	127	106	120	115	107	106	106	107	119	104	105	104	106	105	104
7	300	1	82	114	116	98	99	106	94	78
8	300	2	99	122	123	130	134	149	130	128	122	116	123	114	112	123	124
9	310	1	105	105	91	87	86	85	84	87	50
10	310	3	92	87	87	106	104	90	72	67	70	54
11	320	3	97	88	80	69	82	73	66
12	310	2	121	114	116	114	111	105	96	96	96	104	100	106	104	108	112
13	320	2	65	54	40
14	310	2	106	117	113	113	122	128	131	117	121	117	121	112	112	118	119
15	310	1	118	113	117	109	115	102	105	108	101	105	104	110	104	113	116
16	300	2	99	114	107	112	114	120	120	122	118	116	116	113	123	121	122
17	300	2	102	98	91	69	49
18	300	1	122	116	107	119	117	114	108	105	104	97	102	102	102	111	102
19	310	1	95	121	106	114	92	87	90	105	77
20	320	2	106	132	125	121	115	112	116	122	129	115	108	105	103	95	94
21	310	1	119	102	103	107	103	104	80	83
22	325	2	101	128	130	158	150	139	126	114	111	73
23	310	2	100	138	118	116	117	133	128	121	127	120	134	144	135	129	131
24	320	3	107	108	95	100	97	94	99	88	93	91
25	320	2	117	149	139	138	142	138	148	147	130	126	122	129	130	134	136
26	310	1	114	119	117	108	100	95	88	83	79	72	73	59	48
27	310	3	109	90	118	92	98	111	89	92	97	109	89	90	84	77
28	310	2	94	120	68	52
29	310	1	116	115	104	99	102	101	108	107	94	89
30	310	2	107	120	105	111	88	85	84	86	84	94	80	79	72	74	70
31	310	1	87	100	89	53
32	315	2	119	140	130	104	94
33	310	3	103
34	315	1	92
35	300	3	110	107
36	320	3	120	62
37	310	3	123	113	101	123	126	105	88	41
38	320	1	118
39	305	1	89
40	310	3	114
41	310	3	108	100	88
42	310	1	115	115	92	57
43	310	3	108	41
44	315	3	110	42
45	305	1	78
46	310	1	101
47	310	3	100	60	40
48	310	1	106	115	109	114	123	117	129	123	120	132	119	116	118	117	111
49	310	3	108	110	107	113	102	94	79	93	97	108	94	107	100	96	115
50	315	3	110	133	129	114	118	95	122	118	106	111	114	115	119	121	121
51	310	1	94	83	86	75	77	75	86	81	89	94	87	82	81	81	81
52	310	2	104	116	106	103	101	104	104	106	108	101	95	98	101	108	102
53	305	2	124	141	125	144	133	150	132	135	127	126	116	129	122	123	126
54	310	3	113	107	108	117	90	106	99	114	115	99	95	94
55	310	2	106	121	104	90	84	98	92	100	99	99	97	97	98	93	96
56	310	2	103	112	110	100	94	90	91	91	83	101	104	99	93	82	69
57	310	1	109	101	106	89	83	84	78	75	71
58	310	2	106	115	106	103	110
59	315	1	146	127	128	144	133	135	135	128	134	124	126	128	124	136	133
60	305	1	114	114	117	106	104	99	67
61	310	1	96	82	64	57
62	305	3	122	106	114	122	114	114	117	103	110	114	100	104	114	104	92
63	310	3	89	56
64	310	3	94	95	98	72	62
65	310	3	106	140	135	154	156	148	135	127	117	114	104	106	110	101	96
66	305	2	122	122	109	111	81	78	84

## Sheet: Diastolic arterial pressure (mm
No.	Weight (g)	Group (1: Control, 2: Pralidoxime, 3: Norepinephrine)	Baseline	11	12	13	14	15	16	17	18	19	20	21	22	23	24
1	310	2	79	65	66	67	65	61	63	61	60	53	52	50	48	46	22
2	300	3	51	48	47	38	28
3	300	1	76	58	53	51	50	48	49	47	49	48	48	48	47	49	52
4	315	2	55	57	56	68	60	60	54	53	53	54	54	55	55	55	56
5	300	2	59	60	60	58	60	59	61	56	57	54	54	50	50	51	49
6	300	3	105	73	89	78	70	67	68	68	76	67	69	69	71	68	72
7	300	1	57	72	66	67	65	71	56	45
8	300	2	66	77	78	78	82	93	70	74	76	64	70	66	61	69	71
9	310	1	68	72	55	52	49	46	48	46	28
10	310	3	70	60	58	72	65	55	46	39	40	29
11	320	3	68	58	58	45	52	31	27
12	310	2	83	70	66	90	89	73	60	60	59	62	59	64	64	59	71
13	320	2	48	38	26
14	310	2	73	69	61	68	75	79	77	67	66	64	66	59	58	59	61
15	310	1	74	64	62	54	65	50	55	57	54	57	50	55	52	54	54
16	300	2	66	68	67	68	66	70	68	69	60	60	59	56	61	60	59
17	300	2	64	56	48	36	20
18	300	1	76	70	57	59	56	55	52	46	48	43	44	43	44	47	43
19	310	1	52	58	52	55	44	45	45	52	30
20	320	2	62	62	55	56	55	51	49	57	58	48	44	42	41	39	40
21	310	1	76	54	54	53	50	47	35	35
22	325	2	52	63	63	75	68	53	60	39	38	28
23	310	2	61	76	64	60	61	64	61	59	60	59	60	63	58	54	55
24	320	3	59	52	49	50	47	47	47	43	38	13
25	320	2	68	78	70	69	71	68	72	70	62	61	64	66	67	43	75
26	310	1	76	65	66	66	53	44	44	42	37	39	36	32	20
27	310	3	58	48	64	46	47	60	44	44	44	51	38	40	37	35
28	310	2	59	64	38	31
29	310	1	72	62	54	50	54	51	50	51	48	43
30	310	2	66	73	58	60	48	44	43	43	44	45	40	39	37	37	35
31	310	1	55	55	50	18
32	315	2	75	79	70	51	42
33	310	3	60
34	315	1	68
35	300	3	60	54
36	320	3	72	37
37	310	3	65	54	48	56	58	43	44	24
38	320	1	72
39	305	1	56
40	310	3	77
41	310	3	68	58	48
42	310	1	66	57	48	31
43	310	3	64	25
44	315	3	78	22
45	305	1	55
46	310	1	68
47	310	3	74	48	26
48	310	1	61	66	59	57	62	57	62	60	57	63	57	55	55	57	52
49	310	3	68	71	64	68	59	52	39	49	52	63	50	56	53	49	60
50	315	3	62	66	67	57	57	44	56	46	41	45	43	40	42	43	41
51	310	1	44	31	36	34	35	35	37	36	38	39	36	35	33	34	33
52	310	2	63	61	52	52	54	51	51	50	52	48	43	47	46	49	42
53	305	2	82	85	68	73	65	76	59	66	63	59	55	66	64	63	60
54	310	3	80	66	64	70	50	62	51	48	51	45	42	36
55	310	2	60	61	48	42	41	42	42	43	43	42	40	40	40	39	40
56	310	2	71	62	56	49	47	44	43	42	39	44	46	44	42	38	33
57	310	1	68	56	52	43	41	41	38	36	36
58	310	2	59	60	54	41	43
59	315	1	90	80	71	76	6.4	66	65	62	65	63	64	67	63	66	62
60	305	1	67	60	57	48	45	42	22
61	310	1	61	43	35	31
62	305	3	75	74	71	71	65	64	66	54	55	52	47	47	55	48	42
63	310	3	55	36
64	310	3	47	42	43	41	32
65	310	3	58	91	81	96	97	85	76	71	65	63	58	56	60	56	57
66	305	2	87	73	59	57	40	40	39

## Sheet: Mean arterial pressure (mmHg)
No.	Weight (g)	Group (1: Control, 2: Pralidoxime, 3: Norepinephrine)	Baseline	11	12	13	14	15	16	17	18	19	20	21	22	23	24
1	310	2	91	87	88	88	84	78	86	80	81	76	76	73	72	70	39
2	300	3	62	52	55	49	36
3	300	1	88	74	70	70	69	65	68	66	66	68	68	66	67	68	69
4	315	2	62	75	77	82	80	81	75	75	76	75	74	76	74	72	77
5	300	2	69	78	78	77	79	78	80	75	74	77	76	71	70	73	70
6	300	3	117	85	100	92	86	83	84	85	94	82	85	83	86	81	87
7	300	1	68	86	84	82	75	86	73	60
8	300	2	75	95	98	98	101	112	93	96	91	85	90	85	82	90	92
9	310	1	87	84	69	65	63	58	63	61	37
10	310	3	80	70	68	82	79	66	52	48	48	37
11	320	3	79	69	69	55	63	46	37
12	310	2	98	87	85	103	102	88	75	76	76	78	76	78	80	75	90
13	320	2	55	44	32
14	310	2	91	88	80	87	95	100	98	85	87	84	84	77	77	80	81
15	310	1	90	81	80	77	86	70	75	75	72	75	68	73	70	75	74
16	300	2	78	85	79	82	81	87	87	87	80	80	81	77	80	80	81
17	300	2	76	77	62	45	26
18	300	1	91	85	73	77	77	75	71	67	69	62	62	64	64	68	63
19	310	1	64	76	69	73	60	58	60	71	44
20	320	2	76	82	77	78	75	72	73	81	80	72	67	67	63	62	62
21	310	1	90	71	70	69	67	66	50	50
22	325	2	67	84	83	101	92	77	79	64	61	43
23	310	2	76	102	83	79	82	85	84	81	84	81	84	92	85	79	80
24	320	3	75	66	60	64	61	60	62	56	52	22
25	320	2	84	103	94	90	92	93	94	86	87	85	85	84	88	92	90
26	310	1	89	83	81	80	70	64	58	57	50	52	50	43	25
27	310	3	74	59	75	58	61	73	57	58	59	69	52	54	52	48
28	310	2	70	82	48	34
29	310	1	90	80	68	64	70	69	66	69	69	56
30	310	2	87	87	74	76	60	58	57	58	58	60	54	51	48	49	46
31	310	1	65	69	62	24
32	315	2	90	99	89	67	57
33	310	3	73
34	315	1	77
35	300	3	72	69
36	320	3	88	44
37	310	3	82	73	65	76	78	60	58	30
38	320	1	88
39	305	1	70
40	310	3	85
41	310	3	80	72	59
42	310	1	84	76	66	37
43	310	3	79	29
44	315	3	90	27
45	305	1	63
46	310	1	81
47	310	3	86	53	32
48	310	1	81	83	73	75	82	78	82	82	79	84	78	75	77	76	72
49	310	3	76	85	80	82	71	65	52	62	65	77	68	70	69	69	81
50	315	3	81	83	87	76	76	60	76	68	64	65	65	63	67	68	68
51	310	1	60	50	52	47	51	50	56	52	58	60	55	52	50	51	51
52	310	2	76	80	70	70	72	70	70	71	74	68	63	68	68	70	65
53	305	2	91	109	88	94	87	101	84	91	87	84	77	87	84	85	78
54	310	3	91	80	81	86	63	75	63	67	69	61	58	54
55	310	2	74	80	65	57	54	58	58	62	61	61	59	58	58	56	59
56	310	2	82	77	74	65	62	58	59	58	55	63	66	63	60	51	46
57	310	1	89	70	68	56	53	53	49	47	47
58	310	2	71	77	71	61	65
59	315	1	113	97	91	102	91	87	90	84	87	86	85	90	85	91	86
60	305	1	89	80	77	63	60	60	30
61	310	1	73	56	45	40
62	305	3	91	84	83	86	80	80	81	70	72	71	65	66	74	68	60
63	310	3	67	43
64	310	3	61	60	61	53	46
65	310	3	73	106	96	114	118	106	94	91	82	79	74	74	78	72	72
66	305	2	101	91	77	75	55	53	55

## Sheet: Heart rate (per min)
No.	Weight (g)	Group (1: Control, 2: Pralidoxime, 3: Norepinephrine)	Baseline	11	12	13	14	15	16	17	18	19	20	21	22	23	24
1	310	2	360	372	420	426	468	458	456	448	468	466	438	464	480	478	486
2	300	3	384	480	465	495	375
3	300	1	384	444	444	432	432	444	456	432	446	442	436	426	436	438	432
4	315	2	456	456	480	484	440	456	462	478	436	480	480	436	442	432	464
5	300	2	396	432	440	442	444	446	442	436	432	436	426	424	446	444	442
6	300	3	416	424	396	440	416	422	412	456	444	436	480	446	424	444	422
7	300	1	396	456	420	436	446	488	435	465
8	300	2	472	405	405	382	390	375	405	416	434	428	434	432	456	456	436
9	310	1	396	480	468	480	462	480	440	440	336
10	310	3	408	444	408	432	444	444	492	480	492	432
11	320	3	405	465	465	450	443	360	169
12	310	2	384	396	396	420	444	444	426	436	468	468	444	468	480	436	444
13	320	2	420	432	372
14	310	2	390	405	375	384	468	480	468	432	456	480	456	480	464	446	456
15	310	1	444	480	444	480	469	488	480	480	468	492	492	488	492	464	482
16	300	2	408	408	456	468	468	480	480	492	480	480	492	492	480	480	492
17	300	2	492	480	456	408	133
18	300	1	396	444	432	432	420	444	456	480	480	456	480	480	504	528	528
19	310	1	408	420	444	456	468	468	480	456	228
20	320	2	396	432	456	444	456	456	480	504	516	504	492	480	492	492	516
21	310	1	444	420	420	432	444	432	396	384
22	325	2	384	420	420	420	420	408	432	396	372	360
23	310	2	384	432	432	444	468	468	456	468	468	468	468	468	456	468	480
24	320	3	420	408	432	444	444	432	456	444	420	528
25	320	2	432	408	420	432	420	408	432	420	456	480	480	468	492	456	480
26	310	1	384	444	456	480	468	492	504	504	504	504	504	492	252
27	310	3	456	456	528	468	444	528	516	504	492	503	465	465	450	457
28	310	2	384	468	432	384
29	310	1	432	444	432	444	432	432	480	492	468	504
30	310	2	432	432	420	444	456	456	456	456	468	480	468	468	480	492	480
31	310	1	396	444	432	196
32	315	2	432	480	468	456	444
33	310	3	456
34	315	1	456
35	300	3	444	480
36	320	3	432	468
37	310	3	456	432	432	468	468	480	492	384
38	320	1	408
39	305	1	492
40	310	3	432
41	310	3	432	480	468
42	310	1	492	468	492	456
43	310	3	444	444
44	315	3	444	214
45	305	1	444
46	310	1	444
47	310	3	384	444	138
48	310	1	444	450	473	465	487	487	495	495	510	480	465	457	480	465	495
49	310	3	390	420	427	450	465	465	433	450	495	502	480	487	450	495	465
50	315	3	432	473	487	465	465	480	487	480	465	465	503	510	510	510	517
51	310	1	337	413	413	428	435	450	428	510	495	450	465	473	465	480	465
52	310	2	413	398	413	450	435	450	450	443	458	450	473	465	473	495	473
53	305	2	390	405	405	420	420	428	435	398	458	450	420	435	420	413	443
54	310	3	390	450	443	495	480	510	495	510	455	510	510	525
55	310	2	383	398	398	420	398	413	420	428	480	397	443	450	435	428	420
56	310	2	390	390	420	413	428	428	420	428	435	450	458	465	450	398	465
57	310	1	375	450	458	465	480	488	480	488	450
58	310	2	383	405	413	398	413
59	315	1	390	420	420	465	435	450	458	435	465	450	458	450	450	450	458
60	305	1	375	465	465	480	465	465	105
61	310	1	405	450	443	458
62	305	3	413	427.5	398	398	413	420	413	398	420	435	450	450	458	458	465
63	310	3	338	405
64	310	3	368	420	428	465	428
65	310	3	435	420	428	428	435	420	435	420	435	420	435	420	428	435	420
66	305	2	390	405	413	420	413	435	420

## Sheet: Hemodynamic_Baseline
Animal No.	Group (1: Sham, 2: Control, 3: PDX, 4: Norepinephrine)	Weight (g)	Systolic arterial pressure (mmHg)	Diastolic arterial pressure (mmHg)	Mean arterial pressure (mmHg)	ETCO2 (mmHg)	SVR	SW (mmHg*µL)	CO (µL/min)	SV (µL)	Ved (µL)	HR (bpm)	EF (%)	Tau (ms)	Pes (mmHg)	Ves (µL)	Eessb (mmHg/µL)	Ea (mmHg/µL)	Ea/Eessb	Rate pressure product (mmHg*bpm)
1	4	320	92	47	62	38	3.90572	2529	14850	34.64	59.41	428.6	62.69	6.393	94.13	29.15	3.22916	2.719	0.842015	39431.2
2	4	320	114	46	68	34	1.52091	8587	42080	95.38	236.5	441.2	39.1	6.609	98.9	162.8	0.607494	1.042	1.71524	50296.8
3	3	320	90	28	51	35	1.69372	5505	28340	68.68	284.1	412.6	23.95	5.878	96.02	251.7	0.381486	1.4	3.66986	37134
4	2	320	136	40	72	40	1.24639	12330	55360	122.1	176	453.6	68.85	5.479	99.04	62.29	1.58998	0.8134	0.511578	61689.6
5	2	330	115	43	70	37	1.50823	9207	43760	105.7	173.9	414.3	58.06	9.037	94.14	83.36	1.12932	0.8917	0.789591	47644.5
6	2	330	113	43	70	41	1.58205	7460	42350	94.81	136.5	446.7	74.69	6.434	87.22	46.92	1.85891	0.9203	0.495075	50477.1
7	4	320	111	35	65	39	0.750424	14360	82620	173.2	277.2	477.2	66.01	5.022	94.91	122.5	0.774776	0.5505	0.710528	52969.2
8	3	320	127	39	68	48	1.56479	8534	40900	93.54	126.8	437.2	73.07	6.905	90.32	44.82	2.01517	0.9658	0.479264	55524.4
9	2	310	142	43	74	41	1.07936	13430	65780	137.7	252.8	477.9	53.19	6.18	102.5	139.6	0.734241	0.7444	1.01384	67861.8
10	2	310	102	51	65	41	1.21831	6879	50890	111.8	229.8	455.3	55.73	5.504	82.09	138.1	0.594424	0.7361	1.23834	46440.6
11	4	310	131	48	73	40	1.09683	12830	63820	137.4	254.2	464.4	54.16	6.199	103.9	135.9	0.764533	0.7561	0.98897	60836.4
12	4	320	109	48	67	34	0.930097	11760	68810	145.4	200.6	473.4	71.79	6.107	87.47	70.77	1.23598	0.6046	0.489168	51600.6
13	2	310	137	47	72	39	0.886206	16830	77860	163.5	234.1	476.2	67.66	6.873	113.6	93.02	1.22124	0.6981	0.571631	65239.4
14	3	310	130	41	66	39	1.32996	9368	47370	96.84	127.2	489.2	76.58	5.154	93.44	37.74	2.47589	0.9653	0.38988	63596
15	3	310	105	47	70	40	1.29513	8595	50960	100.5	147.6	507.1	71.66	5.129	92.17	57.7	1.5974	0.9219	0.577125	53245.5
16	2	310	125	51	73	43	0.587734	21250	117400	224	331.9	524	64.84	4.516	99.98	141.1	0.708575	0.4493	0.634089	65500
17	2	310	99	48	66	35	1.20069	9071	52470	101.9	184.4	515.2	56.47	6.361	98.35	91.34	1.07675	0.967	0.898076	51004.8
18	3	310	103	61	79	37	1.18203	12620	63450	142.5	259.2	445.2	56.38	7.665	100.6	133.6	0.752994	0.7116	0.945027	45855.6
19	2	310	103	46	65	42	1.07527	10650	57660	124.4	262.7	463.7	48.03	6.287	93.39	147.5	0.633153	0.7511	1.18629	47761.1
20	4	310	145	63	87	37	0.777882	25790	106700	238.4	400.6	447.8	58.9	6.793	114.7	183.7	0.624388	0.4847	0.776281	64931
21	3	315	160	59	84	41	1.05167	17870	77020	161.1	285.6	478.1	56.17	5.033	114.7	134.3	0.854058	0.7118	0.833433	76496
22	4	315	127	69	86	35	0.864133	18110	96050	210.2	347.9	456.8	59.08	6.022	95.65	175.5	0.545014	0.4561	0.836859	58013.6
23	3	310	108	25	56	38	0.435146	27700	119500	265.3	454.1	450.5	59.17	10.83	129.4	213	0.607512	0.4901	0.806733	48654
24	2	310	112	53	73	39	0.823943	15780	82530	163.9	271.9	503.7	62.19	5.954	104.2	120.4	0.865449	0.639	0.738345	56414.4
25	4	315	142	56	81	45		15520	77120	168	305.3	459	55.96	5.273	101.8	154.7	0.658048	0.6087	0.925009	65178
26	3	320	129	60	76	43	0.720144	20080	99980	208.3	252.7	480	79.14	5.482	97.06	69.28	1.40098	0.4663	0.332838	61920
27	4	315	110	56	72	40	1.13808	12320	59750	131.8	215.9	453.1	54.81	5.393	105.5	113.6	0.928697	0.8011	0.862606	49841
28	3	310	98	42	61	35	0.862838	13170	67220	153.1	211.5	438.9	63.84	6.062	83.89	101.1	0.829773	0.5484	0.660904	43012.2
29	3	310	102	46	61	37	0.805292	13290	69540	165.6	204	420	81.38	6.423	79.52	47.26	1.68261	0.4807	0.285688	42840
30	4	310	140	55	81	40	0.701914	27270	109700	257.8	359.8	425.5	72.69	6.495	105.7	113.5	0.931278	0.4119	0.442296	59570
31	2	305	95	41	56	37	1.06468	8602	49780	115.3	268.7	431.7	44.04	7.526	92.15	178.4	0.516536	0.7997	1.5482	41011.5
32	3	310	102	53	68	40	1.50289	7671	43250	92.4	113.1	468	69.04	6.374	94.51	56.3	1.67869	1.024	0.610001	47736
33	4	315	133	69	91	44	0.949709	19500	92660	201.5	313.5	459.8	66.18	5.474	106.2	128.6	0.825816	0.5271	0.638277	61153.4
Sham 1	1	320	116	41	70	36	0.900532	13940	73290	168.9	258.2	433.9	65.73	10.17	93.1	99.79	0.932959	0.5519	0.591559	50332.4
Sham 10	1	315	122	58	78	42	0.957854	13530	78300	162.4	243.4	482	62.53	8.614	89.99	108.6	0.828637	0.5555	0.670378	58804
Sham 11	1	305	162	92	114	38	1.85031	15740	59990	135	138.6	444.5	84.91	7.155	116.5	34.95	3.33333	0.8653	0.25959	72009
Sham 2	1	315	153	77	102	37	2.89728	7626	34170	68.53	80.21	498.6	84.63	6.32	108.1	17.35	6.23055	1.579	0.253429	76285.8
Sham 3	1	310	129	61	86	35	0.755232	20220	109900	217.3	296.1	505.7	71.89	8.441	99.42	105	0.946857	0.4579	0.4836	65235.3
Sham 4	1	320	172	84	113	42	1.47818	17350	71710	144.5	188.3	496.4	70.97	6.012	124.7	67.09	1.8587	0.8634	0.464519	85380.8
Sham 5	1	310	174	75	108	41	2.14521	10790	48480	100.8	142.1	481.1	64.52	7.676	128.1	69.94	1.83157	1.278	0.697762	83711.4
Sham 6	1	315	147	68	96	37	1.23967	18290	75020	183.9	237.8	408.2	77.02	8.759	112.9	65.99	1.71087	0.6187	0.36163	60005.4
Sham 7	1	315	168	68	102	42	0.929791	23860	105400	222.9	271.5	472.7	83.17	6.326	110.9	60.1	1.84526	0.4987	0.27026	79413.6
Sham 8	1	310	143	48	80	38	0.85177	18920	90400	213.4	319.4	423.7	67.26	8.742	93.01	114	0.815877	0.4366	0.53513	60589.1
Sham 9	1	320	154	84	110	37	1.34001	18320	79850	160.1	230.1	498.8	68.37	7.067	125	80.68	1.54933	0.7819	0.50467	76815.2

## Sheet: Systolic arterial pressure
Animal No.	Group (1: Sham, 2: Control, 3: PDX, 4: Norepinephrine)	Baseline	1	2	3	4	5	15	30	45	60	Change in systolic arterial pressure (mmHg)
1	4	92	129	130	124	103	93	89	97	79	88	-4
2	4	114	133	127	121	117	112	147	134	131	125	11
3	3	90	137	135	129	129	121	140	125	121	117	27
4	2	136	148	143	143	140	140	128	122	118	111	-25
5	2	115	120	119	118	120	121	117	131	118	123	8
6	2	113	131	131	125	123	119	118	121	122	116	3
7	4	111	136	131	124	126	149	134	110	109	117	6
8	3	127	162	152	147	150	145	146	145	158	168	41
9	2	142	153	147	141	135	129	139	142	144	147	5
10	2	102	112	107	97	74	77	78	88	107	108	6
11	4	131	143	137	154	150	158	171	142	147	149	18
12	4	109	140	133	126	120	147	106	109	115	113	4
13	2	137	154	148	141	127	135	127	127	119	125	-12
14	3	130	178	163	156	152	151	154	155	155	159	29
15	3	105	152	141	123	133	124	122	115	122	123	18
16	2	125	141	135	134	124	127	120	113	141	141	16
17	2	99	129	127	120	103	112	108	104	106	116	17
18	3	103	136	134	122	124	115	116	110	128	124	21
19	2	103	123	119	110	110	104	108	108	104	102	-1
20	4	145	142	145	149	179	175	111	133	148	164	19
21	3	160	193	176	172	167	160	145	144	137	152	-8
22	4	127	155	150	170	178	171	118	149	92	102	-25
23	3	108	149	140	135	133	130	122	131	127	124	16
24	2	112	133	126	128	125	119	117	116	120	115	3
25	4	142	157	157	157	153	151	85	107	119	118	-24
26	3	129	162	154	154	154	154	155	151	144	146	17
27	4	110	149	141	140	145	133	143	148	119	113	3
28	3	98	131	130	120	111	117	126	128	114	121	23
29	3	102	150	156	135	137	128	127	103	85	87	-15
30	4	140	163	140	124	107	101	119	87	110	86	-54
31	2	95	108	97	100	88	87	82	88	80	70	-25
32	3	102	141	141	134	135	129	115	118	114	110	8
33	4	133	132	126	115	118	115	125	111	97	118	-15

## Sheet: Diastolic arterial pressure
Animal No.	Group (1: Sham, 2: Control, 3: PDX, 4: Norepinephrine)	Baseline	1	2	3	4	5	15	30	45	60	Change in diastolic arterial pressure (mmHg)
1	4	47	59	61	60	48	45	46	46	43	44	-3
2	4	46	53	49	46	45	44	55	49	48	45	-1
3	3	28	31	31	30	30	28	33	28	29	27	-1
4	2	40	43	41	41	40	40	38	36	37	36	-4
5	2	43	46	44	44	44	45	43	49	46	35	-8
6	2	43	49	50	47	46	44	43	47	42	42	-1
7	4	35	40	39	37	37	64	40	41	40	39	4
8	3	39	48	42	39	38	37	37	36	38	48	9
9	2	43	44	44	41	40	39	41	40	40	40	-3
10	2	51	52	51	46	40	40	41	42	47	48	-3
11	4	48	54	51	57	54	58	60	47	45	50	2
12	4	48	61	56	53	49	68	43	43	44	42	-6
13	2	47	49	46	43	45	44	46	41	40	38	-9
14	3	41	54	51	50	47	47	48	48	51	49	8
15	3	47	64	59	53	53	51	49	46	50	48	1
16	2	51	56	55	52	52	50	49	51	49	54	3
17	2	48	53	55	54	46	46	46	45	43	47	-1
18	3	61	77	73	70	66	67	60	52	60	55	-6
19	2	46	53	50	48	48	46	48	46	44	44	-2
20	4	63	58	59	59	76	85	40	47	51	74	11
21	3	59	75	66	68	64	60	51	51	45	56	-3
22	4	69	74	69	86	105	95	46	67	44	48	-21
23	3	25	41	37	36	36	33	32	33	30	31	6
24	2	53	56	57	56	52	55	54	54	52	50	-3
25	4	56	65	65	64	64	62	46	56	64	58	2
26	3	60	72	71	67	72	74	69	69	65	62	2
27	4	56	66	63	64	64	64	66	71	59	53	-3
28	3	42	58	53	51	45	49	56	53	46	48	6
29	3	46	61	63	56	58	56	56	46	41	40	-6
30	4	55	60	40	44	41	40	45	39	43	40	-15
31	2	41	46	43	44	41	40	39	41	37	38	-3
32	3	53	59	59	63	66	65	58	58	56	53	0
33	4	69	64	61	55	57	55	60	53	48	54	-15

## Sheet: Mean arterial pressure
Animal No.	Group (1: Sham, 2: Control, 3: PDX, 4: Norepinephrine)	Baseline	1	2	3	4	5	15	30	45	60	Change in mean arterial pressure (mmHg)
1	4	62	83	83	79	60	60	65	62	55	59	-3
2	4	68	81	76	73	69	68	81	76	75	70	2
3	3	51	68	66	64	63	61	67	58	57	56	5
4	2	72	76	76	76	74	73	68	66	66	60	-12
5	2	70	74	71	71	73	72	70	71	59	64	-6
6	2	70	79	81	76	76	73	72	77	72	69	-1
7	4	65	76	77	71	72	97	74	68	66	69	4
8	3	68	88	80	77	75	74	73	74	75	85	17
9	2	74	78	78	73	69	70	75	69	73	71	-3
10	2	65	70	69	62	51	50	52	57	65	67	2
11	4	73	83	78	91	84	88	94	76	75	77	4
12	4	67	85	79	75	72	91	63	63	65	60	-7
13	2	72	78	75	71	69	73	70	67	62	65	-7
14	3	66	90	88	80	76	77	81	77	82	85	19
15	3	70	94	85	76	74	74	73	70	74	72	2
16	2	73	82	84	83	73	74	73	74	79	85	12
17	2	66	76	81	76	64	71	65	63	66	73	7
18	3	79	103	94	91	88	83	78	73	83	79	0
19	2	65	76	76	68	68	65	68	66	67	65	0
20	4	87	81	80	86	102	104	60	70	78	98	11
21	3	84	118	100	101	98	91	81	81	74	88	4
22	4	86	93	90	108	127	112	61	86	56	62	-24
23	3	56	79	74	70	68	66	64	65	58	59	3
24	2	73	80	83	80	76	74	75	75	74	76	3
25	4	81	93	94	93	90	89	58	75	81	74	-7
26	3	76	96	90	90	94	95	92	89	86	81	5
27	4	72	90	87	86	86	84	86	90	71	69	-3
28	3	61	77	76	76	69	71	79	74	68	69	8
29	3	61	83	88	78	79	74	74	62	53	54	-7
30	4	81	94	76	66	60	59	69	55	64	58	-23
31	2	56	64	60	59	54	53	52	55	48	47	-9
32	3	68	82	82	82	87	84	75	76	74	71	3
33	4	91	88	83	75	77	73	82	71	64	75	-16

## Sheet: ETCO2
Animal No.	Group (1: Sham, 2: Control, 3: PDX, 4: Norepinephrine)	Baseline	1	2	3	4	5	15	30	45	60	Change in ETCO2 (mmHg)
1	4	38	39	39	39	37	40	38	41	44	42	4
2	4	34	47	46	48	45	46	47	44	36	43	9
3	3	35	43	42	40	40	40	34	46	46	44	9
4	2	40	40	39	39	39	41	42	39	40	38	-2
5	2	37	38	38	38	38	37	35	40	40	41	4
6	2	41	43	46	45	43	42	46	46	40	44	3
7	4	39	41	44	47	45	46	51	51	51	48	9
8	3	48	39	40	42	48	47	48	43	42	42	-6
9	2	41	45	45	46	46	45	44	46	48	49	8
10	2	41	42	42	39	37	39	38	41	38	39	-2
11	4	40	39	45	45	46	43	43	43	45	42	2
12	4	34	36	35	35	35	36	36	36	37	40	6
13	2	39	40	40	40	39	39	38	37	36	36	-3
14	3	39	38	40	38	41	40	37	37	36	35	-4
15	3	40	38	37	39	39	40	39	33	34	40	0
16	2	43	44	46	43	43	42	40	42	39	36	-7
17	2	35	36	37	38	34	40	35	35	36	34	-1
18	3	37	48	48	48	47	48	38	44	41	38	1
19	2	42	38	40	42	42	40	43	37	38	38	-4
20	4	37	36	36	36	38	39	34	37	36	36	-1
21	3	41	44	39	42	44	41	40	41	41	39	-2
22	4	35	38	38	39	40	41	37	38	43	36	1
23	3	38	47	45	44	45	46	45	48	46	48	10
24	2	39	40	40	38	39	39	39	38	40	42	3
25	4	45	48	48	48	44	43	34	42	39	38	-7
26	3	43	44	47	37	45	41	39	41	46	48	5
27	4	40	38	40	46	47	47	41	43	45	47	7
28	3	35	37	38	36	36	35	38	42	36	36	1
29	3	37	44	48	47	42	46	46	43	42	39	2
30	4	40	45	44	42	41	40	35	33	35	40	0
31	2	37	38	38	40	41	40	37	39	34	35	-2
32	3	40	44	43	42	37	36	46	49	48	51	11
33	4	44	48	47	44	39	38	34	34	37	40	-4

[truncated: 14 more sheets: CO (µL min), SVR, SW (mmHg µL), SV (µL), Ved (µL), HR (bpm), EF (%), Tau, Pes (mmHg), Ves  (µL), Eessb (mmHg µL), Ea (mmHg µL), Ea Eessb, Rate pressure product (mmHg bpm]
